# Supplementary material for: Functional Divergence of Two General Odorant-Binding Proteins to Sex Pheromones and Host Plant Volatiles in Adoxophyes orana (Lepidoptera: Tortricidae)
Source: Insects. 2025 Aug 24;16(9):880. doi: 10.3390/insects16090880 (PMC12470260; doi:10.3390/insects16090880)
Supplement: Supplementary file 1 [file insects-16-00880-s001.zip]

Archive with 1 entries (1 files):
- insects-3831101-supplementary.pdf
